# Supplementary material for: Tracking the Influence of Predictive Cues on the Evaluation of Food Images: Volatility Enables Nudging
Source: Front Psychol. 2020 Sep 15;11:569078. doi: 10.3389/fpsyg.2020.569078 (PMC7522349; doi:10.3389/fpsyg.2020.569078)
Supplement: DATA SHEET S1 — Complete data set for the present study, organized in three Data Sheets: Experiment 1, Experiment 2, and Pooled for Bayesian. [file Data_Sheet_1.xlsx]

## Sheet: Experiment1
Positive				Negative (FlippedSign)
Strong		Mild		Strong		Mild
Valid50%	Invalid50%	Valid50%	Invalid50%	Valid50%	Invalid50%	Valid50%	Invalid50%
5.001	6.6073	4.64404	5.94045	6.57988	5.89097	4.25274	3.86406
7.22625	4.50162	5.56965	4.25244	6.56888	5.95303	4.86304	3.3492
8.24981	8.19849	5.18251	4.6112	9.28384	8.26824	6.94816	5.01571
8.46103	7.66155	6.74919	7.97383	7.93186	8.8602	7.35482	3.81511
8.55934	8.20159	3.12822	6.00481	8.84322	8.5641	2.69965	6.25948
5.17761	4.16682	2.90187	3.52265	5.17909	5.10643	2.46152	4.81024
6.11009	6.44874	5.49597	4.69137	5.90492	5.04093	4.36094	4.65217
7.90025	7.88266	6.94517	6.91545	7.0722	7.65805	5.33118	5.12774
8.55478	8.46672	7.71053	6.93272	6.20587	5.63372	4.41483	3.99577
9.91483	9.51584	9.64681	5.59711	9.73958	9.66693	7.77886	6.22764
5.41367	7.23907	4.40566	3.86328	4.83079	7.2041	4.14698	3.41309
6.23002	7.51493	4.80774	6.07226	9.46107	9.67881	7.71007	8.37029
6.65483	4.58982	3.48829	1.54238	8.23782	8.04403	7.44683	5.43663
7.40607	5.04954	5.3159	3.76406	9.82167	10	9.67757	8.83538
8.82835	8.89569	6.73181	7.29483	9.37788	9.69618	9.13193	8.84116
7.62129	6.54076	6.25501	6.77741	8.12497	8.6979	7.76827	5.9279
5.38087	8.04315	6.38069	6.02854	7.0354	6.80988	4.87336	5.32192
8.92637	9.38994	7.93568	7.2782	10	10	9.55511	9.91319
5.71995	6.44254	6.50748	5.37362	9.13627	8.3969	7.9644	6.55873
5.96944	4.97206	4.58769	5.2328	6.91571	6.17653	4.24054	5.73943
6.28594	6.79054	6.30715	5.137	5.66913	5.15872	4.85114	3.70321
7.64112	8.94578	9.51953	8.7545	9.30341	8.11614	8.04513	8.84676
4.62043	3.74626	4.79766	2.54536	8.91397	7.49177	6.12845	2.87032
7.74142	7.95747	5.89685	5.62779	8.51349	8.3485	6.37703	4.74156
7.68864	7.78375	5.10773	3.39099	8.65449	9.17156	6.60595	6.97421
6.6353	6.63689	4.63907	6.10709	6.96576	7.9944	5.0398	4.82949
5.23487	5.74072	4.41554	5.95081	6.55307	5.43448	5.29371	6.05272
5.00306	4.88994	4.73119	3.43442	5.82252	5.44837	4.41959	4.24614
7.08875	7.75591	6.01928	6.80196	5.42291	5.53501	2.42896	3.28977
8.16263	7.85943	5.12739	6.75619	8.47545	9.22742	5.97084	6.78386
5.48661	5.17192	5.15775	1.48456	8.95832	7.62982	6.50067	5.51099
7.41692	8.82549	4.95087	6.86956	4.97404	6.21313	5.66792	3.3577
5.26021	4.96734	3.92168	5.16025	6.50602	6.58849	3.94514	5.34719
6.77156	6.75742	4.9284	4.50168	8.50692	8.3101	5.73351	5.41178
1.52205	1.90807	3.19795	2.2636	9.99245	10	10	7.93483
5.8182	4.23351	5.63908	4.25781	5.07598	3.558	3.59062	1.64423
4.54003	4.05734	3.51985	4.04958	2.61955	3.42431	2.6764	3.62619
4.54662	2.95515	3.23694	0.679196	10	10	10	8.59556
5.92639	7.3121	3.96531	4.73351	8.13365	6.02935	5.02901	6.8142
6.14779	6.90237	6.44426	5.62902	7.79948	7.45248	5.61048	4.45691
7.09831	6.51254	5.65085	5.71607	8.35616	9.45022	6.82545	7.41097
7.56831	7.75186	5.37403	5.13228	8.33078	7.96438	6.17779	5.87392

## Sheet: Experiment2
Positive				Negative (FlippedSign)
Strong		Mild		Strong		Mild
Valid75%	Invalid25%	Valid75%	Invalid25%	Valid75%	Invalid25%	Valid75%	Invalid25%
5.53142	6.3602	5.02608	4.35111	6.00004	6.84314	4.18886	4.3857
3.37054	3.95928	3.63923	3.86728	4.0714	4.70386	3.43561	2.92941
5.53061	7.34733	5.22887	5.2897	8.25823	9.31252	6.01124	6.22269
5.68751	4.85974	4.00798	-1.35721	9.1783	9.68149	7.81859	7.00618
5.56036	1.14467	4.31542	1.7995	9.40498	7.82943	7.88424	4.89308
7.56563	5.5911	4.53012	2.94061	9.25579	9.63068	7.27786	7.16691
6.44001	8.01219	3.10006	5.56137	5.86123	8.61433	3.32428	1.67893
8.5171	7.66662	7.20654	4.91942	8.46589	8.87275	7.78644	6.95343
7.43374	7.01391	6.31838	4.30733	7.98858	8.0367	5.18485	6.46899
7.37906	5.80392	6.5857	5.37148	9.0433	7.31835	7.36373	4.08026
7.92829	8.64063	6.46061	6.10163	8.97844	9.91829	5.20731	6.22984
5.104	4.49877	3.21216	1.68963	10	10	9.15977	8.76193
7.97125	7.86626	4.34458	4.64934	7.67983	8.68606	5.44364	4.19082
8.15845	2.90461	6.79076	2.88201	9.49078	9.1936	7.92014	4.98619
5.18601	7.00866	4.64908	5.94113	4.11617	7.00777	3.18436	4.93718
6.44604	6.54462	6.31178	5.98882	5.55118	6.45093	3.19983	5.03365
6.73479	6.26566	5.27815	5.72271	8.53707	8.38035	6.5326	7.60583
5.92298	2.73732	4.39254	2.10688	9.66145	9.92898	8.37596	8.47661
4.70973	5.51087	3.80402	4.83264	5.82234	6.79513	3.98158	5.27339
6.51329	5.70004	6.3327	5.41573	6.69741	7.82363	5.97763	5.93279
8.62928	8.65768	5.63953	6.98231	5.43075	7.56432	4.71147	2.91992
7.86818	7.60175	7.03357	6.35013	8.6328	8.47658	6.5474	5.81318
5.41213	3.99825	4.93708	1.16713	4.14834	7.86889	3.70042	5.94179
7.30103	7.6969	7.02709	5.20645	7.46835	8.08654	6.68584	2.99928
5.62809	4.82363	5.35303	4.1106	5.95778	4.59968	3.65877	2.04892
9.6198	8.89759	8.46421	10	9.99189	9.97842	8.50343	8.02341
9.13362	9.27599	8.22758	6.51567	8.77385	9.41405	7.91083	6.96966
6.34087	6.15849	5.8599	5.57843	4.65326	6.31212	4.24427	5.27852
5.99943	5.51441	5.05654	6.36965	9.98545	9.49264	7.7403	5.93807
3.90076	3.4471	4.03194	3.35495	2.94633	3.23681	1.91916	2.19587
5.52804	5.72917	5.58059	4.20465	7.31579	8.15025	5.98774	4.05257
4.48196	5.29027	3.51346	2.80671	7.34721	7.86458	5.30983	6.04501
2.65035	4.53961	3.82015	1.73458	5.9592	5.50245	2.20095	2.84642
5.51495	4.42359	4.8583	4.83643	5.71323	6.22636	5.44682	5.0572
8.29225	8.40523	6.73532	8.10511	1.74585	2.02393	-0.147692	-0.433753
7.00756	8.36983	3.03046	6.71882	9.71831	9.42267	9.97451	9.0909
7.0859	6.5566	5.56629	7.14848	7.78695	7.20184	7.18096	6.09668
7.13161	6.0677	5.3036	5.61942	7.86788	7.26141	6.13546	4.46987
5.56937	6.11589	5.24491	4.44456	8.32973	8.62214	5.90165	4.17933
4.70498	3.55322	3.66369	3.5743	3.75962	5.29252	2.63829	4.00202
6.85414	7.05074	5.55079	4.26225	8.75291	8.45583	6.22366	6.58
6.92701	7.18488	5.27891	6.55553	6.32245	5.96599	4.21872	5.21714
6.13975	8.2143	4.22326	3.33354	6.74057	5.68139	3.0419	4.5933
4.46257	3.56634	4.286	3.30238	6.55731	6.49148	6.60287	5.421
4.62563	5.15108	4.12911	4.56678	4.98004	4.83149	4.00078	4.4446
7.65155	6.23268	7.08154	7.48759	8.82225	9.49218	6.69775	6.67781
4.65778	5.28445	3.49572	3.07724	3.58632	3.53531	2.82895	2.47824
7.38852	6.3734	3.39484	0.783313	9.6489	9.84558	7.06468	9.15361
6.63272	5.76299	5.1904	4.59919	6.82942	7.04189	4.7662	2.36069
9.77344	9.69618	9.02867	10	9.82875	10	9.33913	9.34225
6.5835	6.66846	4.81743	5.26153	8.42163	9.25346	8.34403	7.43282
7.91715	7.73789	8.05816	7.63831	8.2529	8.21395	7.10885	7.86041
6.5967	6.01722	4.98489	2.30344	6.53894	5.97063	5.28913	5.43503
8.75158	4.547	7.71501	2.15387	9.41406	7.81003	7.57566	4.10885
8.36198	6.22673	6.81058	4.01171	9.86622	9.84846	8.44361	8.50543
6.45935	6.89736	4.73199	5.19942	6.18939	6.04573	3.9518	4.45193
5.11232	5.26677	4.35622	4.13928	4.9644	5.2963	3.11781	4.29702
5.54063	5.59768	5.30859	4.01364	3.9172	4.5099	2.34367	-0.243351
6.3381	7.68806	3.57953	6.61226	8.49364	10	6.77207	8.59373
8.58026	8.02554	6.05221	7.81403	4.76541	4.87263	3.94796	3.8775
3.89725	5.06113	3.18956	4.42438	3.93155	5.25222	2.97992	5.11176
5.54876	2.74233	4.19922	-1.58976	7.06771	6.53918	5.10268	2.22611
6.52627	6.39746	5.44024	3.40139	7.74716	8.31731	5.10503	4.31863
5.75817	4.0893	5.09344	4.55113	6.32323	5.99609	4.70732	3.73251
7.54333	7.32953	4.94598	6.20013	5.61868	6.05229	3.58817	6.14458
4.34218	5.12753	3.963	2.68546	7.24668	9.09318	5.28653	5.3248

## Sheet: Pooled for Bayesian
Strong	Mild
-0.458698	-0.453862
1.67024	1.41552
0.533464	1.25188
-0.0644327	1.15754
0.318432	-3.21821
0.541727	-1.48475
0.262673	0.256682
-0.284132	0.116579
0.330108	0.598434
0.235822	2.80046
-2.09936	0.638131
-0.751324	-0.96237
1.1294	1.97805
1.0891	1.19702
-0.192816	-0.136123
0.253801	0.658987
-1.21837	-0.0482071
-0.231784	0.1497
0.0083912	1.26976
0.868279	-1.072
0.00290722	1.15904
-0.0586936	-0.0182984
1.14819	2.75521
-0.0255323	0.95226
-0.306087	0.674239
-0.515114	-0.628856
0.306374	-1.14714
0.24363	0.73511
-0.389629	-0.821743
-0.224385	-1.22091
0.821591	2.33143
-1.32383	0.195763
0.1052	-1.3203
0.105483	0.374224
-0.196787	1.49976
1.55133	1.66383
-0.161035	-0.739761
0.795737	1.98109
0.359295	-1.2767
-0.203791	0.984404
-0.254147	-0.32537
0.0914267	0.272812
-0.835945	0.239066
-0.610605	0.139073
-1.43551	-0.13614
0.162293	3.0888
2.99562	2.75355
0.799822	0.850227
-2.16264	-0.40798
0.221807	1.56006
0.185852	0.363458
1.65005	2.24885
-0.826095	-0.331769
0.302617	0.960183
-0.45062	0.474027
2.77551	3.42135
-2.35712	-1.52243
-0.49917	-0.755433
0.312928	-0.758896
1.45907	1.0925
-0.886966	-1.16021
-0.156481	0.480907
-1.08099	0.224382
0.211326	0.708832
-1.15334	0.764284
-0.507036	2.7536
1.08128	1.42614
0.367836	-0.527881
-0.391289	1.32654
-0.738236	-0.37639
0.488916	0.244558
0.0815895	0.200143
-0.517795	1.65555
-0.662842	-0.0142192
-0.716259	0.720053
0.289111	0.205742
-0.195526	-0.541862
-0.533311	-1.40237
0.5572	-0.248957
0.835191	0.674891
-0.419465	1.26134
-0.190565	-0.63717
0.0502441	0.466101
0.0492982	-1.13752
-0.507687	-0.33084
0.481034	1.08274
-0.188449	-0.440746
0.374468	-0.193053
-0.287835	0.38459
0.40922	0.261299
0.328634	1.49836
-0.0469893	-0.487225
-0.458393	0.233553
0.109107	-0.165851
0.573898	1.26778
2.90431	4.51398
1.07651	1.36853
-0.147172	-0.48378
-0.243178	-0.481137
-0.324874	1.94098
-1.42816	-2.42719
0.223751	-0.84568
-1.24227	-1.68333
1.66748	4.33277
-0.220667	1.41263
0.998004	0.758563
-0.109906	-1.90528
-1.31592	0.619635
